# Supplementary material for: Under an integrative taxonomic approach: the description of a new species of the genus Loxosceles (Araneae, Sicariidae) from Mexico City
Source: Zookeys. 2019 Nov 27;892:93–133. doi: 10.3897/zookeys.892.39558 (PMC6892964; doi:10.3897/zookeys.892.39558)
Supplement: XML Treatment for Loxosceles [file zookeys.892.39558-treatment1.xml]

<!DOCTYPE tp:taxon-treatment
  PUBLIC "-//TaxonX//DTD Taxonomic Treatment Publishing DTD v0 20100105//EN" "tax-treatment-NSO.dtd">
<tp:taxon-treatment xmlns:tp="http://www.plazi.org/taxpub"><tp:treatment-meta><kwd-group><label>Taxon classification</label><kwd><named-content xmlns:xlink="http://www.w3.org/1999/xlink" content-type="kingdom">Animalia</named-content></kwd><kwd><named-content xmlns:xlink="http://www.w3.org/1999/xlink" content-type="order">Araneae</named-content></kwd><kwd><named-content xmlns:xlink="http://www.w3.org/1999/xlink" content-type="family">Sicariidae</named-content></kwd></kwd-group><mixed-citation publication-type="journal"><person-group><name><surname>Valdez-Mondragón</surname><given-names>Alejandro</given-names></name><name><surname>Navarro-Rodríguez</surname><given-names>Claudia I.</given-names></name><name><surname>Solís-Catalán</surname><given-names>Karen P.</given-names></name><name><surname>Cortez-Roldán</surname><given-names>Mayra R.</given-names></name><name><surname>Juárez-Sánchez</surname><given-names>Alma R.</given-names></name></person-group><article-title>Under an integrative taxonomic approach: the description of a new species of the genus <italic><tp:taxon-name><tp:taxon-name-part taxon-name-part-type="genus" reg="Loxosceles">Loxosceles</tp:taxon-name-part></tp:taxon-name></italic> (<tp:taxon-name><tp:taxon-name-part taxon-name-part-type="order">Araneae</tp:taxon-name-part></tp:taxon-name>, <tp:taxon-name><tp:taxon-name-part taxon-name-part-type="family">Sicariidae</tp:taxon-name-part></tp:taxon-name>) from Mexico City</article-title><source>Zookeys</source><day>27</day><month>11</month><year>2019</year><volume>892</volume><fpage>93</fpage><lpage>133</lpage><pub-id pub-id-type="doi">10.3897/zookeys.892.39558</pub-id></mixed-citation></tp:treatment-meta><tp:nomenclature><label>Genus</label><tp:taxon-name><object-id xmlns:xlink="http://www.w3.org/1999/xlink" content-type="arpha" xlink:type="simple">95A31C6A-18CC-5309-853A-B3BA3A3DE815</object-id>
              <tp:taxon-name-part taxon-name-part-type="genus" reg="Loxosceles">Loxosceles</tp:taxon-name-part>
            </tp:taxon-name><tp:taxon-authority>Heineken &amp; Lowe, 1832</tp:taxon-authority></tp:nomenclature><tp:treatment-sec sec-type="type species" id="SECID0E45AG"><title>Type species.</title><p><italic><tp:taxon-name><tp:taxon-name-part taxon-name-part-type="genus" reg="Loxosceles">Loxosceles</tp:taxon-name-part> <tp:taxon-name-part taxon-name-part-type="species" reg="rufescens">rufescens</tp:taxon-name-part></tp:taxon-name></italic> (Dufour, 1820).</p></tp:treatment-sec></tp:taxon-treatment>
