# Supplementary material for: Under an integrative taxonomic approach: the description of a new species of the genus Loxosceles (Araneae, Sicariidae) from Mexico City
Source: Zookeys. 2019 Nov 27;892:93–133. doi: 10.3897/zookeys.892.39558 (PMC6892964; doi:10.3897/zookeys.892.39558)
Supplement: XML Treatment for Loxosceles tenochtitlan [file zookeys.892.39558-treatment2.xml]

<!DOCTYPE tp:taxon-treatment
  PUBLIC "-//TaxonX//DTD Taxonomic Treatment Publishing DTD v0 20100105//EN" "tax-treatment-NSO.dtd">
<tp:taxon-treatment xmlns:tp="http://www.plazi.org/taxpub"><tp:treatment-meta><kwd-group><label>Taxon classification</label><kwd><named-content xmlns:xlink="http://www.w3.org/1999/xlink" content-type="kingdom">Animalia</named-content></kwd><kwd><named-content xmlns:xlink="http://www.w3.org/1999/xlink" content-type="order">Araneae</named-content></kwd><kwd><named-content xmlns:xlink="http://www.w3.org/1999/xlink" content-type="family">Sicariidae</named-content></kwd></kwd-group><mixed-citation publication-type="journal"><person-group><name><surname>Valdez-Mondragón</surname><given-names>Alejandro</given-names></name><name><surname>Navarro-Rodríguez</surname><given-names>Claudia I.</given-names></name><name><surname>Solís-Catalán</surname><given-names>Karen P.</given-names></name><name><surname>Cortez-Roldán</surname><given-names>Mayra R.</given-names></name><name><surname>Juárez-Sánchez</surname><given-names>Alma R.</given-names></name></person-group><article-title>Under an integrative taxonomic approach: the description of a new species of the genus <italic><tp:taxon-name><tp:taxon-name-part taxon-name-part-type="genus" reg="Loxosceles">Loxosceles</tp:taxon-name-part></tp:taxon-name></italic> (<tp:taxon-name><tp:taxon-name-part taxon-name-part-type="order">Araneae</tp:taxon-name-part></tp:taxon-name>, <tp:taxon-name><tp:taxon-name-part taxon-name-part-type="family">Sicariidae</tp:taxon-name-part></tp:taxon-name>) from Mexico City</article-title><source>Zookeys</source><day>27</day><month>11</month><year>2019</year><volume>892</volume><fpage>93</fpage><lpage>133</lpage><pub-id pub-id-type="doi">10.3897/zookeys.892.39558</pub-id></mixed-citation></tp:treatment-meta><tp:nomenclature><tp:taxon-name><object-id xmlns:xlink="http://www.w3.org/1999/xlink" content-type="arpha" xlink:type="simple">D519C07A-29E9-51DB-9ED8-93FF9F079515</object-id>
              <tp:taxon-name-part taxon-name-part-type="genus" reg="Loxosceles">Loxosceles</tp:taxon-name-part>
              <tp:taxon-name-part taxon-name-part-type="species" reg="tenochtitlan">tenochtitlan</tp:taxon-name-part>
              <object-id xmlns:xlink="http://www.w3.org/1999/xlink" content-type="zoobank" xlink:type="simple">http://zoobank.org/C87C7B99-E4A7-41CC-8F79-4229A05BBDB9</object-id>
            </tp:taxon-name><tp:taxon-authority>Valdez-Mondragón &amp; Navarro-Rodríguez</tp:taxon-authority><tp:taxon-status xmlns:xlink="http://www.w3.org/1999/xlink" xlink:type="simple">sp. nov.</tp:taxon-status><xref ref-type="fig" rid="F1">Figs 1–6</xref><xref ref-type="fig" rid="F2">, 7–9</xref><xref ref-type="fig" rid="F2">, 13</xref><xref ref-type="fig" rid="F3">, 14–17</xref><xref ref-type="fig" rid="F4">, 19–22</xref><xref ref-type="fig" rid="F5">, 23–28</xref><xref ref-type="fig" rid="F6">, 32–34</xref><xref ref-type="fig" rid="F7">, 35–37</xref><xref ref-type="fig" rid="F10">, 48–55</xref><xref ref-type="fig" rid="F11">, 56–61</xref></tp:nomenclature><tp:treatment-sec sec-type="type material" id="SECID0E6BBG"><title>Type material.</title><p>MEXICO: <italic>Mexico City</italic>: male holotype (<abbrev xmlns:xlink="http://www.w3.org/1999/xlink" content-type="institution" xlink:title="Laboratory of Arachnology" id="ABBRID0EHCBG" xlink:type="simple">LATLAX</abbrev>-T001) from Street Cruz Verde No. 132 (lat 19.2921, lon -99.174203; 2281 m), Tlalpan, 10-XII-2017, M. Sánchez-Vílchis leg. (inside house). Paratypes: 1 female (<abbrev xmlns:xlink="http://www.w3.org/1999/xlink" content-type="institution" xlink:title="Laboratory of Arachnology" id="ABBRID0EMCBG" xlink:type="simple">LATLAX</abbrev>-T002), 2 males (<abbrev xmlns:xlink="http://www.w3.org/1999/xlink" content-type="institution" xlink:title="Laboratory of Arachnology" id="ABBRID0ERCBG" xlink:type="simple">LATLAX</abbrev>-T003), 4 females (<abbrev xmlns:xlink="http://www.w3.org/1999/xlink" content-type="institution" xlink:title="Laboratory of Arachnology" id="ABBRID0EWCBG" xlink:type="simple">LATLAX</abbrev>-0004), same data as holotype.</p></tp:treatment-sec><tp:treatment-sec sec-type="material" id="SECID0E2CBG"><title>Other material examined.</title><p>MEXICO: <italic>Mexico City</italic>: 5 females, 1 immature (<abbrev xmlns:xlink="http://www.w3.org/1999/xlink" content-type="institution" xlink:title="Laboratory of Arachnology" id="ABBRID0EDDBG" xlink:type="simple">LATLAX</abbrev>-Ara 0539), same data as holotype. 3 males, 8 immatures (<abbrev xmlns:xlink="http://www.w3.org/1999/xlink" content-type="institution" xlink:title="Laboratory of Arachnology" id="ABBRID0EIDBG" xlink:type="simple">LATLAX</abbrev>-Ara 0540), same data as holotype. 1 male (<abbrev xmlns:xlink="http://www.w3.org/1999/xlink" content-type="institution" xlink:title="Laboratory of Arachnology" id="ABBRID0ENDBG" xlink:type="simple">LATLAX</abbrev>-Ara 0542), 19-I-2019, A. Valdez leg., same locality as holotype. 1 female, 1 immature (<abbrev xmlns:xlink="http://www.w3.org/1999/xlink" content-type="institution" xlink:title="Laboratory of Arachnology" id="ABBRID0ESDBG" xlink:type="simple">LATLAX</abbrev>-Ara0156) from Street Tepocatl #61, Pedregal de Santo Domingo (<named-content xmlns:xlink="http://www.w3.org/1999/xlink" content-type="dwc:verbatimCoordinates" xlink:type="simple"><named-content content-type="geo-json" specific-use="{&#34;type&#34;:&#34;Point&#34;,&#34;coordinates&#34;:[-99.147210,19.330101]}" id="NCID0E1DBG" xlink:type="simple">19.330101, -99.147210</named-content></named-content>; 2256 m), Coyoacán, 02-VII-2017, R. Cansino López leg. 1 male (<abbrev xmlns:xlink="http://www.w3.org/1999/xlink" content-type="institution" xlink:title="Laboratory of Arachnology" id="ABBRID0E6DBG" xlink:type="simple">LATLAX</abbrev>-Ara1087) from Pedregal de Santo Domingo, (<named-content xmlns:xlink="http://www.w3.org/1999/xlink" content-type="dwc:verbatimCoordinates" xlink:type="simple"><named-content content-type="geo-json" specific-use="{&#34;type&#34;:&#34;Point&#34;,&#34;coordinates&#34;:[-99.164989,19.328704]}" id="NCID0EHEBG" xlink:type="simple">19.328704, -99.164989</named-content></named-content>, 2273 m) Coyoacán, 21-VII-2017 R. Cansiano Lopéz leg. 1 male, 1 female, 1 immature (<abbrev xmlns:xlink="http://www.w3.org/1999/xlink" content-type="institution" xlink:title="Laboratory of Arachnology" id="ABBRID0EMEBG" xlink:type="simple">LATLAX</abbrev>-Ara 0193) Los Reyes Copilco, Fracc. Areada Dpto. 102-A (<named-content xmlns:xlink="http://www.w3.org/1999/xlink" content-type="dwc:verbatimCoordinates" xlink:type="simple"><named-content content-type="geo-json" specific-use="{&#34;type&#34;:&#34;Point&#34;,&#34;coordinates&#34;:[-99.182979,19.336984]}" id="NCID0EUEBG" xlink:type="simple">19.336984, -99.182979</named-content></named-content>, 2272 m), Coyoacán, IX-2017, D. Guerrero leg. 1 female, 1 immature (<abbrev xmlns:xlink="http://www.w3.org/1999/xlink" content-type="institution" xlink:title="Laboratory of Arachnology" id="ABBRID0EZEBG" xlink:type="simple">LATLAX</abbrev>-Ara196) Los Reyes Copilco, Fracc. Areada Dpto. 102-A (<named-content xmlns:xlink="http://www.w3.org/1999/xlink" content-type="dwc:verbatimCoordinates" xlink:type="simple"><named-content content-type="geo-json" specific-use="{&#34;type&#34;:&#34;Point&#34;,&#34;coordinates&#34;:[-99.182979,19.336984]}" id="NCID0EBFBG" xlink:type="simple">19.336984, -99.182979</named-content></named-content>, 2272 m), Coyoacán, XII-2017, D. Guerrero leg. 1 immature (<abbrev xmlns:xlink="http://www.w3.org/1999/xlink" content-type="institution" xlink:title="Laboratory of Arachnology" id="ABBRID0EGFBG" xlink:type="simple">LATLAX</abbrev>-Ara 0482) from Street Toriello Guerra, Cuitlahuac S/N (<named-content xmlns:xlink="http://www.w3.org/1999/xlink" content-type="dwc:verbatimCoordinates" xlink:type="simple"><named-content content-type="geo-json" specific-use="{&#34;type&#34;:&#34;Point&#34;,&#34;coordinates&#34;:[-99.174510,19.297228]}" id="NCID0EOFBG" xlink:type="simple">19.297228, -99.174510</named-content></named-content>, 2269 m) Tlalpan, II-2018, D. Barrales leg. 1 male 1 immature (<abbrev xmlns:xlink="http://www.w3.org/1999/xlink" content-type="institution" xlink:title="Laboratory of Arachnology" id="ABBRID0EWFBG" xlink:type="simple">LATLAX</abbrev>-Ara 0487) from Street Toriello Guerra, Cuitlahuac S/N (<named-content xmlns:xlink="http://www.w3.org/1999/xlink" content-type="dwc:verbatimCoordinates" xlink:type="simple"><named-content content-type="geo-json" specific-use="{&#34;type&#34;:&#34;Point&#34;,&#34;coordinates&#34;:[-99.174510,19.297228]}" id="NCID0E5FBG" xlink:type="simple">19.297228, -99.174510</named-content></named-content>, 2269 m) Tlalpan, II-2018, D. Barrales leg. 1 female (<abbrev xmlns:xlink="http://www.w3.org/1999/xlink" content-type="institution" xlink:title="Laboratory of Arachnology" id="ABBRID0EGGBG" xlink:type="simple">LATLAX</abbrev>-Ara 0507) from Street Tepocatl #61, Pedregal de Santo Domingo (<named-content xmlns:xlink="http://www.w3.org/1999/xlink" content-type="dwc:verbatimCoordinates" xlink:type="simple"><named-content content-type="geo-json" specific-use="{&#34;type&#34;:&#34;Point&#34;,&#34;coordinates&#34;:[-99.147210,19.330101]}" id="NCID0EOGBG" xlink:type="simple">19.330101, -99.147210</named-content></named-content>; 2256 m), Coyoacán 09-VIII-2018, R. Cansino Lopéz leg. <italic>Estado de Mexico</italic>: 1 female (<abbrev xmlns:xlink="http://www.w3.org/1999/xlink" content-type="institution" xlink:title="Laboratory of Arachnology" id="ABBRID0EVGBG" xlink:type="simple">LATLAX</abbrev>-Ara 0529) from Street Juaréz #23, San Mateo Ixtacalco (<named-content xmlns:xlink="http://www.w3.org/1999/xlink" content-type="dwc:verbatimCoordinates" xlink:type="simple"><named-content content-type="geo-json" specific-use="{&#34;type&#34;:&#34;Point&#34;,&#34;coordinates&#34;:[-19.187150,19.702460]}" id="NCID0E4GBG" xlink:type="simple">19.702460, -19.187150</named-content></named-content>, 2355 m), Municipality Cuautitlán Izcalli 05-III-2019, M. Cortez. <italic>Tlaxcala</italic>: 1 male, 3 females, 15 immatures (<abbrev xmlns:xlink="http://www.w3.org/1999/xlink" content-type="institution" xlink:title="Laboratory of Arachnology" id="ABBRID0EEHBG" xlink:type="simple">LATLAX</abbrev>-Ara0132) from Street Reforma #5, Santiago Tlacochcalco (<named-content xmlns:xlink="http://www.w3.org/1999/xlink" content-type="dwc:verbatimCoordinates" xlink:type="simple"><named-content content-type="geo-json" specific-use="{&#34;type&#34;:&#34;Point&#34;,&#34;coordinates&#34;:[-98.223030,19.269390]}" id="NCID0EMHBG" xlink:type="simple">19.26939, -98.22303</named-content></named-content>, 2245 m), Municipality of Tepeyanco, 06-VI-2017, M. Cortez, A. Juárez, J. Valerdi Cols. 1 female (<abbrev xmlns:xlink="http://www.w3.org/1999/xlink" content-type="institution" xlink:title="Laboratory of Arachnology" id="ABBRID0ERHBG" xlink:type="simple">LATLAX</abbrev>-Ara0188) from the Trinidad Tenexyecac (<named-content xmlns:xlink="http://www.w3.org/1999/xlink" content-type="dwc:verbatimCoordinates" xlink:type="simple"><named-content content-type="geo-json" specific-use="{&#34;type&#34;:&#34;Point&#34;,&#34;coordinates&#34;:[-98.315688,19.335588]}" id="NCID0EZHBG" xlink:type="simple">19.335588, -98.315688</named-content></named-content>, 2241 m), Municipality of Ixtacuixtla of Mariano Matamoros, 02-III-2018, E. Briones leg. 2 males, 3 females, 10 immatures (<abbrev xmlns:xlink="http://www.w3.org/1999/xlink" content-type="institution" xlink:title="Laboratory of Arachnology" id="ABBRID0E5HBG" xlink:type="simple">LATLAX</abbrev>-Ara0500) from North Street Juárez #214, Huamantla downtown (<named-content xmlns:xlink="http://www.w3.org/1999/xlink" content-type="dwc:verbatimCoordinates" xlink:type="simple"><named-content content-type="geo-json" specific-use="{&#34;type&#34;:&#34;Point&#34;,&#34;coordinates&#34;:[-97.922450,19.316800]}" id="NCID0EGIBG" xlink:type="simple">19.3168, -97.92245</named-content></named-content>, 2511 m), Municipality Huamantla, 15-V-2018, A. Valdez, I. Navarro, P. Solís, A. Cabrera, D. Montiel. Cols. 6 males, 5 females, 46 immatures (<abbrev xmlns:xlink="http://www.w3.org/1999/xlink" content-type="institution" xlink:title="Laboratory of Arachnology" id="ABBRID0ELIBG" xlink:type="simple">LATLAX</abbrev>-Ara0501) from Street North Juárez #214, Huamantla downtown (<named-content xmlns:xlink="http://www.w3.org/1999/xlink" content-type="dwc:verbatimCoordinates" xlink:type="simple"><named-content content-type="geo-json" specific-use="{&#34;type&#34;:&#34;Point&#34;,&#34;coordinates&#34;:[-97.922450,19.316800]}" id="NCID0ETIBG" xlink:type="simple">19.3168, -97.92245</named-content></named-content>, 2511 m), Municipality Huamantla, 08-VI-2018, A. Valdez, I. Navarro, P. Solís, A. Cabrera, D. Montiel. Cols. 6 male, 2 females, 46 immatures (<abbrev xmlns:xlink="http://www.w3.org/1999/xlink" content-type="institution" xlink:title="Laboratory of Arachnology" id="ABBRID0EYIBG" xlink:type="simple">LATLAX</abbrev>-Ara0502) from Santiago Tlacochcalco (<named-content xmlns:xlink="http://www.w3.org/1999/xlink" content-type="dwc:verbatimCoordinates" xlink:type="simple"><named-content content-type="geo-json" specific-use="{&#34;type&#34;:&#34;Point&#34;,&#34;coordinates&#34;:[-98.223030,19.269390]}" id="NCID0EAJBG" xlink:type="simple">19.26939, -98.22303</named-content></named-content>, 2245 m), Municipality of Tepeyanco, 25-IV-2018, P. Solís, I. Navarro A. Juárez, J. Valerdi Cols.</p><fig id="F1" position="float" orientation="portrait"><object-id xmlns:xlink="http://www.w3.org/1999/xlink" content-type="doi" xlink:type="simple">10.3897/zookeys.892.39558.figures1-6</object-id><object-id xmlns:xlink="http://www.w3.org/1999/xlink" content-type="arpha" xlink:type="simple">800E5CF0-108E-5BCD-9791-6BAB9E1BAB9E</object-id><label>Figures 1–6.</label><caption><p>Live specimens of <italic><tp:taxon-name><tp:taxon-name-part taxon-name-part-type="genus" reg="Loxosceles">Loxosceles</tp:taxon-name-part> <tp:taxon-name-part taxon-name-part-type="species" reg="tenochtitlan">tenochtitlan</tp:taxon-name-part></tp:taxon-name></italic> sp. nov. from Street Juárez Norte #214, Huamantla, Municipality Huamantla, Tlaxcala, Mexico <bold>1–3</bold> females <bold>4–6</bold> males. Photographs by Jared Lacayo-Ramírez (2019).</p></caption><graphic xmlns:xlink="http://www.w3.org/1999/xlink" xlink:href="zookeys-892-093-g001.jpg" position="float" orientation="portrait" xlink:type="simple" id="oo_358828.jpg"><uri content-type="original_file" xlink:type="simple">https://binary.pensoft.net/fig/358828</uri></graphic></fig><fig id="F2" position="float" orientation="portrait"><object-id xmlns:xlink="http://www.w3.org/1999/xlink" content-type="doi" xlink:type="simple">10.3897/zookeys.892.39558.figures7-13</object-id><object-id xmlns:xlink="http://www.w3.org/1999/xlink" content-type="arpha" xlink:type="simple">DA20033D-6043-5A3A-8FF4-704D87319C16</object-id><label>Figures 7–13.</label><caption><p>Live female specimens of the <italic><tp:taxon-name><tp:taxon-name-part taxon-name-part-type="genus" reg="Loxosceles">Loxosceles</tp:taxon-name-part> <tp:taxon-name-part taxon-name-part-type="species" reg="tenochtitlan">tenochtitlan</tp:taxon-name-part></tp:taxon-name></italic> sp. nov. from Street Cruz Verde #132, Tlalpan, Mexico City, Mexico (type locality). Red arrows indicate specific places where the specimens were collected inside the house. Photographs by Martín Sánchez Vílchis (2019).</p></caption><graphic xmlns:xlink="http://www.w3.org/1999/xlink" xlink:href="zookeys-892-093-g002.jpg" position="float" orientation="portrait" xlink:type="simple" id="oo_358829.jpg"><uri content-type="original_file" xlink:type="simple">https://binary.pensoft.net/fig/358829</uri></graphic></fig><fig id="F3" position="float" orientation="portrait"><object-id xmlns:xlink="http://www.w3.org/1999/xlink" content-type="doi" xlink:type="simple">10.3897/zookeys.892.39558.figures14-18</object-id><object-id xmlns:xlink="http://www.w3.org/1999/xlink" content-type="arpha" xlink:type="simple">B2AFB738-29D6-5314-BEFF-4B3B33989471</object-id><label>Figures 14–18.</label><caption><p>Live specimens and urban microhabitat of <italic><tp:taxon-name><tp:taxon-name-part taxon-name-part-type="genus" reg="Loxosceles">Loxosceles</tp:taxon-name-part> <tp:taxon-name-part taxon-name-part-type="species" reg="tenochtitlan">tenochtitlan</tp:taxon-name-part></tp:taxon-name></italic> sp. nov. from Tlaxcala <bold>14–17</bold> specimens from Street Juárez Norte #214, Huamantla downtown, Municipality, Huamantla, Tlaxcala, Mexico <bold>18</bold> microhabitat where some specimens were collected from Street Reforma #5, Santiago Tlacochcalco, Municipality Tepeyanco, Tlaxcala, Mexico. Red arrows indicate the specific places where specimens were collected. Photographs <bold>14–17</bold> by José A. Castilla-Vázquez (2018–2019). Photograph <bold>18</bold> by Alma R. Juárez-Sánchez (2018).</p></caption><graphic xmlns:xlink="http://www.w3.org/1999/xlink" xlink:href="zookeys-892-093-g003.jpg" position="float" orientation="portrait" xlink:type="simple" id="oo_358830.jpg"><uri content-type="original_file" xlink:type="simple">https://binary.pensoft.net/fig/358830</uri></graphic></fig></tp:treatment-sec><tp:treatment-sec sec-type="etymology" id="SECID0EZLBG"><title>Etymology.</title><p>The species is a noun in apposition dedicated to Tenochtitlán (Nahuatl language) city, a large Mexica city-state in what is now Mexico City where the type locality is located. Tenochtitlán was built on an island in what was then Lake Texcoco in the Valley of Mexico, being the capital of the expanding Aztec Empire in the 15<sup>th</sup> century.</p></tp:treatment-sec><tp:treatment-sec sec-type="diagnosis" id="SECID0EBMBG"><title>Diagnosis.</title><p>The male of <italic><tp:taxon-name><tp:taxon-name-part taxon-name-part-type="genus" reg="Loxosceles">Loxosceles</tp:taxon-name-part> <tp:taxon-name-part taxon-name-part-type="species" reg="tenochtitlan">tenochtitlan</tp:taxon-name-part></tp:taxon-name></italic> sp. nov. morphologically resembles those of <italic><tp:taxon-name><tp:taxon-name-part taxon-name-part-type="genus" reg="Loxosceles">Loxosceles</tp:taxon-name-part> <tp:taxon-name-part taxon-name-part-type="species" reg="misteca">misteca</tp:taxon-name-part></tp:taxon-name></italic> Gertsch, 1958 (Figs <xref ref-type="fig" rid="F6">29–31</xref>, <xref ref-type="fig" rid="F8">38</xref>–<xref ref-type="fig" rid="F9">47</xref>) from Guerrero; however, in the new species, the curvature of the basal-ventral part of the tibia of the male palp is less pronounced than in <italic><tp:taxon-name><tp:taxon-name-part taxon-name-part-type="genus" reg="Loxosceles">L.</tp:taxon-name-part> <tp:taxon-name-part taxon-name-part-type="species" reg="misteca">misteca</tp:taxon-name-part></tp:taxon-name></italic>¸ where it is prominent (Figs <xref ref-type="fig" rid="F5">23</xref>, <xref ref-type="fig" rid="F5">25</xref>, <xref ref-type="fig" rid="F9">42</xref>, <xref ref-type="fig" rid="F9">44</xref>, <xref ref-type="fig" rid="F10">48–55</xref>). Both species have a spatula-shaped embolus; in the new species, the embolus is slightly wider than that of <italic><tp:taxon-name><tp:taxon-name-part taxon-name-part-type="genus" reg="Loxosceles">L.</tp:taxon-name-part> <tp:taxon-name-part taxon-name-part-type="species" reg="misteca">misteca</tp:taxon-name-part></tp:taxon-name></italic> (Figs <xref ref-type="fig" rid="F5">23</xref>, <xref ref-type="fig" rid="F5">25</xref>, <xref ref-type="fig" rid="F5">26</xref>, <xref ref-type="fig" rid="F9">42</xref>, <xref ref-type="fig" rid="F9">44</xref>, <xref ref-type="fig" rid="F9">45</xref>, <xref ref-type="fig" rid="F10">48–55</xref>, <xref ref-type="fig" rid="F12">62–65</xref>). In dorsal view, the embolus basally is wider in <italic><tp:taxon-name><tp:taxon-name-part taxon-name-part-type="genus" reg="Loxosceles">L.</tp:taxon-name-part> <tp:taxon-name-part taxon-name-part-type="species" reg="tenochtitlan">tenochtitlan</tp:taxon-name-part></tp:taxon-name></italic> sp. nov. than in <italic><tp:taxon-name><tp:taxon-name-part taxon-name-part-type="genus" reg="Loxosceles">L.</tp:taxon-name-part> <tp:taxon-name-part taxon-name-part-type="species" reg="misteca">misteca</tp:taxon-name-part></tp:taxon-name></italic> (Figs <xref ref-type="fig" rid="F5">26</xref>, <xref ref-type="fig" rid="F9">45</xref>). Leg I length of males of <italic><tp:taxon-name><tp:taxon-name-part taxon-name-part-type="genus" reg="Loxosceles">L.</tp:taxon-name-part> <tp:taxon-name-part taxon-name-part-type="species" reg="tenochtitlan">tenochtitlan</tp:taxon-name-part></tp:taxon-name></italic> sp. nov. is shorter than legs I of <italic><tp:taxon-name><tp:taxon-name-part taxon-name-part-type="genus" reg="Loxosceles">L.</tp:taxon-name-part> <tp:taxon-name-part taxon-name-part-type="species" reg="misteca">misteca</tp:taxon-name-part></tp:taxon-name></italic> (Fig. <xref ref-type="fig" rid="F18">81</xref>). The seminal receptacles of females of <italic><tp:taxon-name><tp:taxon-name-part taxon-name-part-type="genus" reg="Loxosceles">L.</tp:taxon-name-part> <tp:taxon-name-part taxon-name-part-type="species" reg="tenochtitlan">tenochtitlan</tp:taxon-name-part></tp:taxon-name></italic> sp. nov. and <italic><tp:taxon-name><tp:taxon-name-part taxon-name-part-type="genus" reg="Loxosceles">L.</tp:taxon-name-part> <tp:taxon-name-part taxon-name-part-type="species" reg="misteca">misteca</tp:taxon-name-part></tp:taxon-name></italic> are similar, however in the new species the distance between the base of the receptacles is larger than in <italic><tp:taxon-name><tp:taxon-name-part taxon-name-part-type="genus" reg="Loxosceles">L.</tp:taxon-name-part> <tp:taxon-name-part taxon-name-part-type="species" reg="misteca">misteca</tp:taxon-name-part></tp:taxon-name></italic> (Figs <xref ref-type="fig" rid="F11">56–61</xref>, <xref ref-type="fig" rid="F12">66–69</xref>), also, the genitalia of <italic><tp:taxon-name><tp:taxon-name-part taxon-name-part-type="genus" reg="Loxosceles">L.</tp:taxon-name-part> <tp:taxon-name-part taxon-name-part-type="species" reg="tenochtitlan">tenochtitlan</tp:taxon-name-part></tp:taxon-name></italic> sp. nov. has small accessory lobes receptacles on each side (Figs <xref ref-type="fig" rid="F11">56–61</xref>), which are absent on <italic><tp:taxon-name><tp:taxon-name-part taxon-name-part-type="genus" reg="Loxosceles">L.</tp:taxon-name-part> <tp:taxon-name-part taxon-name-part-type="species" reg="misteca">misteca</tp:taxon-name-part></tp:taxon-name></italic> (Figs <xref ref-type="fig" rid="F12">66–69</xref>).</p><fig id="F4" position="float" orientation="portrait"><object-id xmlns:xlink="http://www.w3.org/1999/xlink" content-type="doi" xlink:type="simple">10.3897/zookeys.892.39558.figures19-22</object-id><object-id xmlns:xlink="http://www.w3.org/1999/xlink" content-type="arpha" xlink:type="simple">D77B6AF2-8832-5A5C-B30E-6FB29EFA8549</object-id><label>Figures 19–22.</label><caption><p><italic><tp:taxon-name><tp:taxon-name-part taxon-name-part-type="genus" reg="Loxosceles">Loxosceles</tp:taxon-name-part> <tp:taxon-name-part taxon-name-part-type="species" reg="tenochtitlan">tenochtitlan</tp:taxon-name-part></tp:taxon-name></italic> sp. nov <bold>19–20</bold> habitus of male holotype, dorsal and ventral views, respectively <bold>21–22</bold> habitus of female paratype, dorsal and ventral views, respectively. Scale bars: 1 mm.</p></caption><graphic xmlns:xlink="http://www.w3.org/1999/xlink" xlink:href="zookeys-892-093-g004.jpg" position="float" orientation="portrait" xlink:type="simple" id="oo_358831.jpg"><uri content-type="original_file" xlink:type="simple">https://binary.pensoft.net/fig/358831</uri></graphic></fig></tp:treatment-sec><tp:treatment-sec sec-type="description" id="SECID0EOUBG"><title>Description.</title><p><bold>Male (holotype; <abbrev xmlns:xlink="http://www.w3.org/1999/xlink" content-type="institution" xlink:title="Laboratory of Arachnology" id="ABBRID0EWUBG" xlink:type="simple">LATLAX</abbrev>-T001)</bold>: Specimen collected manually, preserved and observed in 80% ethanol. <italic>Measurements</italic>: Total length (prosoma + opisthosoma) 6.70. Carapace 3.20 long, 2.90 wide. Clypeus length 0.45. Diameter of <abbrev xmlns:xlink="http://www.w3.org/1999/xlink" xlink:title="anterior median eyes" id="ABBRID0E5UBG" xlink:type="simple">AME</abbrev> 0.13, <abbrev xmlns:xlink="http://www.w3.org/1999/xlink" xlink:title="posterior median eyes" id="ABBRID0ECVBG" xlink:type="simple">PME</abbrev> 0.17, <abbrev xmlns:xlink="http://www.w3.org/1999/xlink" xlink:title="posterior lateral eyes" id="ABBRID0EGVBG" xlink:type="simple">PLE</abbrev> 0.20; <abbrev xmlns:xlink="http://www.w3.org/1999/xlink" xlink:title="anterior median eyes" id="ABBRID0EKVBG" xlink:type="simple">AME</abbrev>-<abbrev xmlns:xlink="http://www.w3.org/1999/xlink" xlink:title="posterior median eyes" id="ABBRID0EOVBG" xlink:type="simple">PME</abbrev> 0.20 Labium: length 0.79, width 0.58. Sternum: length 1.80, width 1.62. Leg lengths: I (total 18.55): femur 5.00 / patella 1.10 / tibia 5.90 / metatarsus 5.35 / tarsus 1.20; II (20.98): 5.60 / 1.12 / 6.75 / 6.20 / 1.31; III (15.67): 4.40 / 1.10 / 4.45 / 4.60 / 1.12; IV (16.99): 4.75 / 1.02 / 4.92 / 5.10 / 1.20. Leg formula: 2-1-4-3.</p><p><bold><italic>Prosoma</italic></bold>: Carapace orange, longer than wide, piriform, with small and numerous setae laterally, with defined pale brown violin-shaped pattern dorsally, darker toward ocular region, carapace without spots (Fig. <xref ref-type="fig" rid="F4">19</xref>). Fovea brown (Fig. <xref ref-type="fig" rid="F4">19</xref>). Six eyes in three groups, clypeus reddish orange. Sternum pale orange, longer than wide (Fig. <xref ref-type="fig" rid="F4">20</xref>). Labium reddish, longer than wide, trapezoidal, fused to the sternum (Fig. <xref ref-type="fig" rid="F4">20</xref>). Endites pale orange basally, reddish distally and white apically, longer than wide, rounded basally (Fig. <xref ref-type="fig" rid="F4">20</xref>).</p><p><bold><italic>Legs</italic></bold>: Coxae pale orange (Fig. <xref ref-type="fig" rid="F4">20</xref>). Trochanters pale orange. Femora pale orange, reddish orange on femora I (Figs <xref ref-type="fig" rid="F4">19</xref>, <xref ref-type="fig" rid="F4">20</xref>). Patellae dark orange. Tibiae, metatarsi and tarsi reddish orange.</p><p><bold><italic>Chelicerae</italic></bold>: Fused basally, chelated chelicerae laminae, reddish orange, stridulatory lines laterally. Fangs reddish orange, paler distally, with long and thin setae.</p><p><bold><italic>Opisthosoma</italic></bold>: Pale yellow, darker posteriorly, oval, longer than both width and height (Figs <xref ref-type="fig" rid="F4">19</xref>, <xref ref-type="fig" rid="F4">20</xref>). Region of gonopore pale yellow (Fig. <xref ref-type="fig" rid="F4">20</xref>), surrounded by small setae. Colulus long, pale orange, conical. Spinnerets pale orange, anterior lateral spinnerets cylindrical, longest, posterior median spinnerets shortest, with long setae; posterior lateral spinnerets cylindrical, slightly curved and with some long setae. Tracheal opening near posterior margin of opisthosoma.</p><p><bold><italic>Palps</italic></bold>: Trochanters orange, femora reddish brown, long and thin, patellae reddish brown; tibiae reddish orange, darker, oval, curved ventrally, almost straight dorsally, wider distally than ventrally (Figs <xref ref-type="fig" rid="F5">23–25</xref>). Tarsus oval, reddish brown, bulb oval, with short, wide and slightly curved embolus (Figs <xref ref-type="fig" rid="F5">26–28</xref>, <xref ref-type="fig" rid="F6">32–34</xref>, <xref ref-type="fig" rid="F7">35</xref>, <xref ref-type="fig" rid="F7">36</xref>). Canal along embolus (Figs <xref ref-type="fig" rid="F6">32–34</xref>, <xref ref-type="fig" rid="F7">37</xref>).</p><fig id="F5" position="float" orientation="portrait"><object-id xmlns:xlink="http://www.w3.org/1999/xlink" content-type="doi" xlink:type="simple">10.3897/zookeys.892.39558.figures23-28</object-id><object-id xmlns:xlink="http://www.w3.org/1999/xlink" content-type="arpha" xlink:type="simple">164E2CD7-D418-5398-969A-38B743113DAD</object-id><label>Figures 23–28.</label><caption><p><italic><tp:taxon-name><tp:taxon-name-part taxon-name-part-type="genus" reg="Loxosceles">Loxosceles</tp:taxon-name-part> <tp:taxon-name-part taxon-name-part-type="species" reg="tenochtitlan">tenochtitlan</tp:taxon-name-part></tp:taxon-name></italic> sp. nov. Male Holotype <bold>23–25</bold> left palp, prolateral, dorsal and retrolateral views respectively <bold>26–28</bold> detail of the bulb and embolus, dorsal, retrolateral and apical views, respectively. Scale bars: 0.5 mm (<bold>23–25</bold>), 0.2 mm (<bold>26–28</bold>).</p></caption><graphic xmlns:xlink="http://www.w3.org/1999/xlink" xlink:href="zookeys-892-093-g005.jpg" position="float" orientation="portrait" xlink:type="simple" id="oo_358832.jpg"><uri content-type="original_file" xlink:type="simple">https://binary.pensoft.net/fig/358832</uri></graphic></fig><p><bold>Female (paratype; <abbrev xmlns:xlink="http://www.w3.org/1999/xlink" content-type="institution" xlink:title="Laboratory of Arachnology" id="ABBRID0EG1BG" xlink:type="simple">LATLAX</abbrev>-T002)</bold>: Specimen collected manually, preserved and observed in 80% ethanol. Measurements: Total length 10.40. Carapace 3.75 long, 3.25 wide. Clypeus length 0.55. Diameter of <abbrev xmlns:xlink="http://www.w3.org/1999/xlink" xlink:title="anterior median eyes" id="ABBRID0EM1BG" xlink:type="simple">AME</abbrev> 0.16, <abbrev xmlns:xlink="http://www.w3.org/1999/xlink" xlink:title="posterior median eyes" id="ABBRID0EQ1BG" xlink:type="simple">PME</abbrev> 0.20, <abbrev xmlns:xlink="http://www.w3.org/1999/xlink" xlink:title="posterior lateral eyes" id="ABBRID0EU1BG" xlink:type="simple">PLE</abbrev> 0.20; <abbrev xmlns:xlink="http://www.w3.org/1999/xlink" xlink:title="anterior median eyes" id="ABBRID0EY1BG" xlink:type="simple">AME</abbrev>-<abbrev xmlns:xlink="http://www.w3.org/1999/xlink" xlink:title="posterior median eyes" id="ABBRID0E31BG" xlink:type="simple">PME</abbrev> 0.23 Labium: length 0.80, width 0.75. Sternum: length 2.05, width 1.75. Leg lengths: I (total 18.73): femur 5.10 / patella 1.20 / tibia 5.68 / metatarsus 5.50 / tarsus 1.25; II (19.79): 5.50 / 1.24 / 6.10 / 5.60 / 1.35; III (15.83): 4.50 / 1.25 / 4.50 / 4.50 / 1.08; IV (18.09): 5.10 / 1.20 / 5.18 / 5.37 / 1.24. Leg formula: 2-1-4-3.</p><p>Differs from the male as follows. <italic>Prosoma</italic>: Carapace paler orange, with darker brown violin-shaped pattern; ocular region dark brown (Fig. <xref ref-type="fig" rid="F4">21</xref>). Clypeus dark reddish orange. Sternum dark orange (Fig. <xref ref-type="fig" rid="F4">22</xref>). Labium and endites more reddish orange, endites flat basally (Fig. <xref ref-type="fig" rid="F4">22</xref>). <italic>Legs</italic>: Coxae dark orange (Figs <xref ref-type="fig" rid="F4">21</xref>, <xref ref-type="fig" rid="F4">22</xref>). Trochanters dark orange (Fig. <xref ref-type="fig" rid="F4">22</xref>). All femora pale orange (Figs <xref ref-type="fig" rid="F4">21</xref>, <xref ref-type="fig" rid="F4">22</xref>). Patellae dark orange. Tibiae, metatarsi, and tarsi pale reddish orange (Figs <xref ref-type="fig" rid="F4">21</xref>, <xref ref-type="fig" rid="F4">22</xref>).</p><p><bold><italic>Chelicerae</italic></bold>: Wider than in the male. Slightly dark reddish brown, with stridulatory lines laterally. Fangs dark reddish orange.</p><p><bold><italic>Opisthosoma</italic></bold>: Opisthosoma pale yellow (Figs <xref ref-type="fig" rid="F4">21</xref>, <xref ref-type="fig" rid="F4">22</xref>). Spinnerets dark orange.</p><p><bold><italic>Palps</italic></bold>: Trochanters pale orange, femora pale brown, paler ventrally; patellae pale brown, tibiae and tarsi reddish surrounded with several long and sparse setae. Tibiae cylindrical, tarsi conical.</p><p><bold><italic>Genital area</italic></bold>: Seminal receptacles asymmetric, S-shaped, curved basally and apically with rounded lobes (Fig. <xref ref-type="fig" rid="F11">56</xref>). Base of seminal receptacles wide and slightly sclerotized, round internally (Fig. <xref ref-type="fig" rid="F11">56</xref>). See variation section for more details (Figs <xref ref-type="fig" rid="F11">57–61</xref>).</p></tp:treatment-sec><tp:treatment-sec sec-type="variation" id="SECID0ED5BG"><title>Variation.</title><p>MALES. <italic>Mexico City</italic>: Males from Coyoacán are light brown, legs slightly darker than the carapace, males from Tlalpan are light brown, legs slightly darker than the carapace. <italic>Tlaxcala</italic>: Males from Santiago Tlacochcalco Municipality of Tepeyanco are light brown, legs slightly darker than the carapace and light brown, legs slightly darker than the carapace. Males from Huamantla are dark brown, legs slightly darker than the carapace. <italic>Mexico City</italic>: Coyoacán (<italic>N</italic> = 3): Tibia I 5.9–6.5 (x̄ = 6.1); carapace length (CL) 2.6–3.1 (x̄ = 2.9); carapace width (CW) 2.4–2.7 (x̄ = 2.5). Tlalpan (<italic>N</italic> = 3): Tibia I 6.0–7.6 (x̄ = 5.8); carapace length (CL) 2.2–3.2 (x̄ = 2.8); carapace width (CW) 2.5–2.7 (x̄ = 2.6). <italic>Tlaxcala</italic>: Santiago Tlacochcalco Municipality of Tepeyanco (<italic>N</italic> = 7): Tibia I 3.8–6.6 (x̄ = 5.0); carapace length (CL) 2.5–4.2 (x̄ = 3.1); carapace width (CW) 2.2–3.2 (x̄ = 2.7). Huamantla (<italic>N</italic> = 3): Tibia I 5.0–6.5 (x̄ = 5.8); carapace length (CL) 3.2–3.3 (x̄ = 3.2); carapace width (CW) 2.7–2.9 (x̄ = 2.8). FEMALES. <italic>Mexico City</italic>: Females from Coyoacán are dark brown, legs the same color as the carapace. Females from Tlalpan are dark brown, legs the same color as the carapace. <italic>Estado de Mexico</italic>: Female from San Mateo Ixtacalco, Municipality Cuautitlán Izcalli is dark brown, legs slightly darker than the carapace. <italic>Tlaxcala</italic>: Females from Santiago Tlacochcalco, Municipality of Tepeyanco are light brown, legs slightly darker than the carapace. Females from Huamantla are dark brown, legs the same color as the carapace and light brown, legs the same color as the carapace and light brown. A female from the Trinidad Tenexyecac, Municipality of Ixtacuixtla is light brown, legs the same color as the carapace. <italic>Mexico City</italic>: Coyoacán (<italic>N</italic> = 3): Tibia I 5.8–7.1 (x̄ = 6.7); carapace length (CL) 3.9–4.2 (x̄ = 4.1); carapace width (CW) 3.2–4.0 (x̄ = 3.7). Tlalpan (<italic>N</italic> = 6): Tibia I 4.6–6.3 (x̄ = 5.2); carapace length (CL) 1.7–4.0 (x̄ = 3.2); carapace width (CW) 1.8–3.3 (x̄ = 2.6). <italic>Estado de Mexico</italic>: San Mateo Ixtacalco, Municipality Cuautitlán Izcalli (<italic>N</italic> = 1) Tibia I 3.6; carapace length (CL) 2.5; carapace width (CW) 2.5. <italic>Tlaxcala</italic>: Santiago Tlacochcalco Municipality of Tepeyanco (<italic>N</italic> = 2): Tibia I 4.5, 5.3; carapace length (CL) 3.2, 3.3; carapace width (CW) 2.5, 2.9. Huamantla (<italic>N</italic> = 11): Tibia I 4.1–6.7 (x̄ = 5.1); carapace length (CL) 1.7–4.0 (x̄ = 3.3); carapace width (CW) 1.8–3.5 (x̄ = 2.7). Trinidad Tenexyecac, Municipality of Ixtacuixtla (<italic>N</italic> = 1): Tibia I 5.4; carapace length (CL) 3.3; carapace width (CW) 2.5.</p><p>There is little variation in the shape of the male palps, even those of specimens from different populations (Figs <xref ref-type="fig" rid="F10">48–55</xref>). The shape of the embolus varies little; the specimens from Tlaxcala have the embolus slightly more curved than the specimens from Mexico City (Figs <xref ref-type="fig" rid="F10">52–55</xref>). Also, the specimens from Tlaxcala have a slightly thinner palpal tibia than specimens from Mexico City (Figs <xref ref-type="fig" rid="F10">48–51</xref>). The seminal receptacles of females are asymmetrical, and although all they are all S-shaped with rounded or oval lobes apically, they are highly variable (Figs <xref ref-type="fig" rid="F11">56–61</xref>). The small accessory lobes of the receptacles on each side vary in width among specimens (Figs <xref ref-type="fig" rid="F11">56–61</xref>). The internal part of the bases of the seminal receptacles is round, wide and slightly sclerotized in all specimens, with the distance between them equal to their height (Figs <xref ref-type="fig" rid="F11">56–61</xref>).</p></tp:treatment-sec><tp:treatment-sec sec-type="natural history" id="SECID0EMAAI"><title>Natural history.</title><p>The specimens of <italic><tp:taxon-name><tp:taxon-name-part taxon-name-part-type="genus" reg="Loxosceles">L.</tp:taxon-name-part> <tp:taxon-name-part taxon-name-part-type="species" reg="tenochtitlan">tenochtitlan</tp:taxon-name-part></tp:taxon-name></italic> sp. nov. (Figs <xref ref-type="fig" rid="F1">1</xref>–<xref ref-type="fig" rid="F2">9</xref>, <xref ref-type="fig" rid="F2">11</xref>–<xref ref-type="fig" rid="F3">17</xref>) were collected in urban areas in houses and buildings (Figs <xref ref-type="fig" rid="F2">10</xref>, <xref ref-type="fig" rid="F3">18</xref>). The specimens from Mexico City were collected in houses, on doors, storage boxes, drawers, under chairs and tables (Figs <xref ref-type="fig" rid="F2">7–13</xref>). The specimens from Tlaxcala were collected in houses behind doors, behind decorative items on the wall, under beds, under chairs and tables, among wooden boards for construction, under wardrobes, and between ornamental artificial plants, and under stored items (Figs <xref ref-type="fig" rid="F3">14–18</xref>). Even the first record from Tlaxcala (Trinidad Tenexyecac) was a female specimen collected among construction debris close to a football/soccer field. Some specimens from Huamantla, Tlaxcala were collected inside an abandoned house, mainly under stored items, behind doors and under wardrobes; other specimens were collected outside of a house in spaces and cracks in a wall (Figs <xref ref-type="fig" rid="F3">14–17</xref>).</p></tp:treatment-sec><tp:treatment-sec sec-type="distribution" id="SECID0EBCAI"><title>Distribution.</title><p>MEXICO: Mexico City, Tlaxcala, Estado de Mexico (Figs <xref ref-type="fig" rid="F19">82</xref>–<xref ref-type="fig" rid="F20">84</xref>).</p></tp:treatment-sec><tp:treatment-sec><!--Section generated to contain objects referenced in tp:taxon-treatment.--><fig id="F6" position="float" orientation="portrait"><object-id xmlns:xlink="http://www.w3.org/1999/xlink" content-type="doi" xlink:type="simple">10.3897/zookeys.892.39558.figures29-34</object-id><object-id xmlns:xlink="http://www.w3.org/1999/xlink" content-type="arpha" xlink:type="simple">A1ECF43D-726D-585C-A779-2A70869E4C8B</object-id><label>Figures 29–34.</label><caption><p><bold>29–31</bold><italic><tp:taxon-name><tp:taxon-name-part taxon-name-part-type="genus" reg="Loxosceles">Loxosceles</tp:taxon-name-part> <tp:taxon-name-part taxon-name-part-type="species" reg="misteca">misteca</tp:taxon-name-part></tp:taxon-name></italic> Gertsch. Male <bold>29</bold> left palp, retrolateral view, detail of tarsus, bulb and embolus <bold>30</bold> detail of bulb and embolus, retrolateral view <bold>31</bold> detail of the embolus <bold>32–34</bold><italic><tp:taxon-name><tp:taxon-name-part taxon-name-part-type="genus" reg="Loxosceles">Loxosceles</tp:taxon-name-part> <tp:taxon-name-part taxon-name-part-type="species" reg="tenochtitlan">tenochtitlan</tp:taxon-name-part></tp:taxon-name></italic> sp. nov. Male paratype <bold>32</bold> right palp, retrolateral view, detail of tarsus, bulb and embolus <bold>33</bold> detail of bulb and embolus, retrolateral view <bold>34</bold> detail of the embolus. Arrows indicate the canal along the embolus.</p></caption><graphic xmlns:xlink="http://www.w3.org/1999/xlink" xlink:href="zookeys-892-093-g006.jpg" position="float" orientation="portrait" xlink:type="simple" id="oo_358833.jpg"><uri content-type="original_file" xlink:type="simple">https://binary.pensoft.net/fig/358833</uri></graphic></fig><fig id="F7" position="float" orientation="portrait"><object-id xmlns:xlink="http://www.w3.org/1999/xlink" content-type="doi" xlink:type="simple">10.3897/zookeys.892.39558.figures35-37</object-id><object-id xmlns:xlink="http://www.w3.org/1999/xlink" content-type="arpha" xlink:type="simple">32261B8C-39CD-5D5C-B55B-CB61690D0E72</object-id><label>Figures 35–37.</label><caption><p><italic><tp:taxon-name><tp:taxon-name-part taxon-name-part-type="genus" reg="Loxosceles">Loxosceles</tp:taxon-name-part> <tp:taxon-name-part taxon-name-part-type="species" reg="tenochtitlan">tenochtitlan</tp:taxon-name-part></tp:taxon-name></italic> sp. nov. Male paratype <bold>35</bold> right palp, tarsus, bulb and embolus, dorsal view <bold>36</bold> right palp, retrolateral view <bold>37</bold> detail of the canal along the embolus.</p></caption><graphic xmlns:xlink="http://www.w3.org/1999/xlink" xlink:href="zookeys-892-093-g007.jpg" position="float" orientation="portrait" xlink:type="simple" id="oo_358834.jpg"><uri content-type="original_file" xlink:type="simple">https://binary.pensoft.net/fig/358834</uri></graphic></fig><fig id="F10" position="float" orientation="portrait"><object-id xmlns:xlink="http://www.w3.org/1999/xlink" content-type="doi" xlink:type="simple">10.3897/zookeys.892.39558.figures48-55</object-id><object-id xmlns:xlink="http://www.w3.org/1999/xlink" content-type="arpha" xlink:type="simple">DBA543AB-E579-5FA2-AE4C-A0A6555BFB37</object-id><label>Figures 48–55.</label><caption><p><italic><tp:taxon-name><tp:taxon-name-part taxon-name-part-type="genus" reg="Loxosceles">Loxosceles</tp:taxon-name-part> <tp:taxon-name-part taxon-name-part-type="species" reg="tenochtitlan">tenochtitlan</tp:taxon-name-part></tp:taxon-name></italic> sp. nov. Variation of the male palps, left palps, prolateral views <bold>48</bold> turiello Guerra, Street Cuitlahuac S/N, Tlalpan, Mexico City <bold>49</bold> Cruz Verde #132, Tlalpan, Mexico City (type locality) <bold>50</bold> Street Tepocatl #61, Pedregal de Santo Domingo, Coyoacán, Mexico City <bold>51</bold> Los Reyes Copilco, Frac. Areada Dpto. 102-A, Coyoacán, Mexico City <bold>52, 53</bold> Street Reforma #5, Santiago Tlacochcalco, Municipality of Tepeyanco, Tlaxcala <bold>54, 55</bold> Street Juárez Norte #214, Huamantla, Municipality Huamantla, Tlaxcala, Mexico. Scale bars: 0.5 mm.</p></caption><graphic xmlns:xlink="http://www.w3.org/1999/xlink" xlink:href="zookeys-892-093-g010.jpg" position="float" orientation="portrait" xlink:type="simple" id="oo_358837.jpg"><uri content-type="original_file" xlink:type="simple">https://binary.pensoft.net/fig/358837</uri></graphic></fig><fig id="F11" position="float" orientation="portrait"><object-id xmlns:xlink="http://www.w3.org/1999/xlink" content-type="doi" xlink:type="simple">10.3897/zookeys.892.39558.figures56-61</object-id><object-id xmlns:xlink="http://www.w3.org/1999/xlink" content-type="arpha" xlink:type="simple">981DD738-8969-5499-B518-DF78EFDFC08D</object-id><label>Figures 56–61.</label><caption><p><italic><tp:taxon-name><tp:taxon-name-part taxon-name-part-type="genus" reg="Loxosceles">Loxosceles</tp:taxon-name-part> <tp:taxon-name-part taxon-name-part-type="species" reg="tenochtitlan">tenochtitlan</tp:taxon-name-part></tp:taxon-name></italic> sp. nov. Variation of the seminal receptacles of the females, dorsal views <bold>56</bold> Street Cruz Verde #132, Tlalpan, Mexico City (type locality) (female paratype) <bold>57</bold> Los Reyes Copilco, Fracc. Areada Dpto. 102-A, Coyoacán, Mexico City <bold>58</bold> Street Juárez #23, San Mateo Ixtacalco, Municipality Cuautitlán Izcalli, Estado de Mexico <bold>59</bold> Street Reforma #5, Santiago Tlacochcalco, Municipality of Tepeyanco, Tlaxcala <bold>60, 61</bold> Street Juárez Norte #214, Huamantla, Municipality of Huamantla, Tlaxcala, Mexico.</p></caption><graphic xmlns:xlink="http://www.w3.org/1999/xlink" xlink:href="zookeys-892-093-g011.jpg" position="float" orientation="portrait" xlink:type="simple" id="oo_358838.jpg"><uri content-type="original_file" xlink:type="simple">https://binary.pensoft.net/fig/358838</uri></graphic></fig><fig id="F8" position="float" orientation="portrait"><object-id xmlns:xlink="http://www.w3.org/1999/xlink" content-type="doi" xlink:type="simple">10.3897/zookeys.892.39558.figures38-41</object-id><object-id xmlns:xlink="http://www.w3.org/1999/xlink" content-type="arpha" xlink:type="simple">3A756D52-EF63-5240-AC2E-E6ADA259B4A5</object-id><label>Figures 38–41.</label><caption><p>Male holotype (examined) of <italic><tp:taxon-name><tp:taxon-name-part taxon-name-part-type="genus" reg="Loxosceles">Loxosceles</tp:taxon-name-part> <tp:taxon-name-part taxon-name-part-type="species" reg="misteca">misteca</tp:taxon-name-part></tp:taxon-name></italic> Gertsch, 1958 (AMNH_IZC 00327631), from Taxco, Municipality Taxco de Alarcón, Guerrero, Mexico; Date? 1946, collected in the fall, Leo Isaacs leg. <bold>38, 39</bold> habitus of male holotype, dorsal and ventral views, respectively <bold>40</bold> carapace <bold>41</bold> label of the holotype. Scale bars: 1 mm (<bold>38–40</bold>).</p></caption><graphic xmlns:xlink="http://www.w3.org/1999/xlink" xlink:href="zookeys-892-093-g008.jpg" position="float" orientation="portrait" xlink:type="simple" id="oo_358835.jpg"><uri content-type="original_file" xlink:type="simple">https://binary.pensoft.net/fig/358835</uri></graphic></fig><fig id="F9" position="float" orientation="portrait"><object-id xmlns:xlink="http://www.w3.org/1999/xlink" content-type="doi" xlink:type="simple">10.3897/zookeys.892.39558.figures42-47</object-id><object-id xmlns:xlink="http://www.w3.org/1999/xlink" content-type="arpha" xlink:type="simple">D66EF645-2845-5C6B-B818-D96393EFBE58</object-id><label>Figures 42–47.</label><caption><p>Male holotype (examined) of <italic><tp:taxon-name><tp:taxon-name-part taxon-name-part-type="genus" reg="Loxosceles">Loxosceles</tp:taxon-name-part> <tp:taxon-name-part taxon-name-part-type="species" reg="misteca">misteca</tp:taxon-name-part></tp:taxon-name></italic> Gertsch, 1958 (AMNH_IZC 00327631), from Taxco, Municipality Taxco de Alarcón, Guerrero, Mexico; 1946, collected in the fall, Leo Isaacs leg. <bold>42–44</bold> left palp, prolateral, dorsal and retrolateral views respectively <bold>45–47</bold> detail of the bulb and embolus, dorsal, retrolateral and apical views, respectively. Scale bars: 0.5 mm (<bold>42–44</bold>), 0.2 mm (<bold>45–47</bold>).</p></caption><graphic xmlns:xlink="http://www.w3.org/1999/xlink" xlink:href="zookeys-892-093-g009.jpg" position="float" orientation="portrait" xlink:type="simple" id="oo_358836.jpg"><uri content-type="original_file" xlink:type="simple">https://binary.pensoft.net/fig/358836</uri></graphic></fig><fig id="F12" position="float" orientation="portrait"><object-id xmlns:xlink="http://www.w3.org/1999/xlink" content-type="doi" xlink:type="simple">10.3897/zookeys.892.39558.figures62-69</object-id><object-id xmlns:xlink="http://www.w3.org/1999/xlink" content-type="arpha" xlink:type="simple">C2F3FED9-439F-5376-B8A6-7FE9C15BC46C</object-id><label>Figures 62–69.</label><caption><p><italic><tp:taxon-name><tp:taxon-name-part taxon-name-part-type="genus" reg="Loxosceles">Loxosceles</tp:taxon-name-part> <tp:taxon-name-part taxon-name-part-type="species" reg="misteca">misteca</tp:taxon-name-part></tp:taxon-name></italic> Gertsch, 1958 <bold>62–65</bold> variation of the male palps, left palps, prolateral views <bold>62</bold> Grutas General Carlos Pacheco, Municipality Pilcaya, Guerrero <bold>63</bold> Cueva del Diablo Acuitlalpan, Municipality Taxco, Guerrero <bold>64</bold> boulevard Cuauhtémoc #99, Colonia Lomas de Cortes, Municipality Cuernavaca, Morelos <bold>65</bold> Grutas de Cacahuamilpa National Park, Municipality Pilcaya, Guerrero <bold>66–69</bold> variation of the seminal receptacles of the females, dorsal views <bold>66, 67</bold> Agustin Lorenzo Cave, Mexcaltepec, Municipality Taxco de Alarcón, Guerrero <bold>68, 69</bold> Botanical Garden Cave, Grutas de Cacahuamilpa National Park, Municipality Pilcaya, Guerrero.</p></caption><graphic xmlns:xlink="http://www.w3.org/1999/xlink" xlink:href="zookeys-892-093-g012.jpg" position="float" orientation="portrait" xlink:type="simple" id="oo_358839.jpg"><uri content-type="original_file" xlink:type="simple">https://binary.pensoft.net/fig/358839</uri></graphic></fig><fig id="F18" position="float" orientation="portrait"><object-id xmlns:xlink="http://www.w3.org/1999/xlink" content-type="doi" xlink:type="simple">10.3897/zookeys.892.39558.figures78-81</object-id><object-id xmlns:xlink="http://www.w3.org/1999/xlink" content-type="arpha" xlink:type="simple">BC814A28-D740-5B58-8C9B-039D63857A80</object-id><label>Figures 78–81.</label><caption><p>Sexual dimorphism of <italic><tp:taxon-name><tp:taxon-name-part taxon-name-part-type="genus" reg="Loxosceles">Loxosceles</tp:taxon-name-part> <tp:taxon-name-part taxon-name-part-type="species" reg="tenochtitlan">tenochtitlan</tp:taxon-name-part></tp:taxon-name></italic> sp. nov. (T test) <bold>78</bold> box plots showing the variation of leg length 1 between males and females (t = -1.3106, p = 0.1981, df = 37, α = 0.05) <bold>79, 80</bold> box plots showing variation of carapace length (<bold>79</bold>) and width (<bold>80</bold>) between males and females (length: t = 1.498, p = 0.142, df = <italic>38</italic>, α = 0.05; width: t = 0.6955, p = 0.4912, df = 36, α = 0.05) <bold>81</bold> linear morphometric variation of leg I length between males and females of <italic><tp:taxon-name><tp:taxon-name-part taxon-name-part-type="genus" reg="Loxosceles">L.</tp:taxon-name-part> <tp:taxon-name-part taxon-name-part-type="species" reg="tenochtitlan">tenochtitlan</tp:taxon-name-part></tp:taxon-name></italic> and <italic><tp:taxon-name><tp:taxon-name-part taxon-name-part-type="genus" reg="Loxosceles">L.</tp:taxon-name-part> <tp:taxon-name-part taxon-name-part-type="species" reg="misteca">misteca</tp:taxon-name-part></tp:taxon-name></italic> (T test) (males: t = 3.6174, p = 0.00331, df = 13, α = 0.05; females: t = 0.274, p = 0.787, df = 17, α = 0.05).</p></caption><graphic xmlns:xlink="http://www.w3.org/1999/xlink" xlink:href="zookeys-892-093-g018.jpg" position="float" orientation="portrait" xlink:type="simple" id="oo_358845.jpg"><uri content-type="original_file" xlink:type="simple">https://binary.pensoft.net/fig/358845</uri></graphic></fig><fig id="F19" position="float" orientation="portrait"><object-id xmlns:xlink="http://www.w3.org/1999/xlink" content-type="doi" xlink:type="simple">10.3897/zookeys.892.39558.figure﻿82-83</object-id><object-id xmlns:xlink="http://www.w3.org/1999/xlink" content-type="arpha" xlink:type="simple">63829158-6F38-5558-B117-67C19B908739</object-id><label>Figure﻿ 82–83.</label><caption><p><bold>82</bold> Distribution records of <italic><tp:taxon-name><tp:taxon-name-part taxon-name-part-type="genus" reg="Loxosceles">Loxosceles</tp:taxon-name-part> <tp:taxon-name-part taxon-name-part-type="species" reg="tenochtitlan">tenochtitlan</tp:taxon-name-part></tp:taxon-name></italic> sp. nov. from Mexico City (CDMX), Estado de Mexico (MEX), and Tlaxcala (TLAX) <bold>83</bold> known records of <italic><tp:taxon-name><tp:taxon-name-part taxon-name-part-type="genus" reg="Loxosceles">L.</tp:taxon-name-part> <tp:taxon-name-part taxon-name-part-type="species" reg="tenochtitlan">tenochtitlan</tp:taxon-name-part></tp:taxon-name></italic> sp. nov. from Mexico City, including the type locality (star).</p></caption><graphic xmlns:xlink="http://www.w3.org/1999/xlink" xlink:href="zookeys-892-093-g019.jpg" position="float" orientation="portrait" xlink:type="simple" id="oo_358846.jpg"><uri content-type="original_file" xlink:type="simple">https://binary.pensoft.net/fig/358846</uri></graphic></fig><fig id="F20" position="float" orientation="portrait"><object-id xmlns:xlink="http://www.w3.org/1999/xlink" content-type="doi" xlink:type="simple">10.3897/zookeys.892.39558.figures84</object-id><object-id xmlns:xlink="http://www.w3.org/1999/xlink" content-type="arpha" xlink:type="simple">CFF65C5E-A28F-50FB-8269-F6DF96A9E1BF</object-id><label>Figures 84.</label><caption><p>Ecological niche modeling (ENM) under Maxent algorithm for <italic><tp:taxon-name><tp:taxon-name-part taxon-name-part-type="genus" reg="Loxosceles">Loxosceles</tp:taxon-name-part> <tp:taxon-name-part taxon-name-part-type="species" reg="tenochtitlan">tenochtitlan</tp:taxon-name-part></tp:taxon-name></italic> sp. nov. Colors represent different ranges of probabilities of presence (high probability: 0.75–1.0). Circles represent known records of the new species. Blue lines represent biogeographical provinces proposed by <xref ref-type="bibr" rid="B50">Morrone (2004</xref>, <xref ref-type="bibr" rid="B51">2005</xref>).</p></caption><graphic xmlns:xlink="http://www.w3.org/1999/xlink" xlink:href="zookeys-892-093-g020.jpg" position="float" orientation="portrait" xlink:type="simple" id="oo_358847.jpg"><uri content-type="original_file" xlink:type="simple">https://binary.pensoft.net/fig/358847</uri></graphic></fig></tp:treatment-sec><ref-list><ref id="B50"><mixed-citation xmlns:xlink="http://www.w3.org/1999/xlink" xlink:type="simple"><person-group><name name-style="western"><surname>Morrone</surname><given-names>JJ</given-names></name></person-group> (<year>2004</year>) <article-title>Panbiogeografía, componentes bióticos y zonas de transición.</article-title><source>Revista Brasileira de Entomologia</source><volume>48</volume>(<issue>2</issue>): <fpage>149</fpage>–<lpage>162</lpage>. <ext-link xlink:type="simple" ext-link-type="doi" xlink:href="10.1590/S0085-56262004000200001">https://doi.org/10.1590/S0085-56262004000200001</ext-link></mixed-citation></ref><ref id="B51"><mixed-citation xmlns:xlink="http://www.w3.org/1999/xlink" xlink:type="simple"><person-group><name name-style="western"><surname>Morrone</surname><given-names>JJ</given-names></name></person-group> (<year>2005</year>) <article-title>Hacia una síntesis biogeográfica de México.</article-title><source>Revista Mexicana de Biodiversidad</source><volume>76</volume>(<issue>2</issue>): <fpage>207</fpage>–<lpage>252</lpage>. <ext-link xlink:type="simple" ext-link-type="doi" xlink:href="10.22201/ib.20078706e.2005.002.303">https://doi.org/10.22201/ib.20078706e.2005.002.303</ext-link></mixed-citation></ref></ref-list></tp:taxon-treatment>
