# Supplementary material for: Under an integrative taxonomic approach: the description of a new species of the genus Loxosceles (Araneae, Sicariidae) from Mexico City
Source: Zookeys. 2019 Nov 27;892:93–133. doi: 10.3897/zookeys.892.39558 (PMC6892964; doi:10.3897/zookeys.892.39558)
Supplement: XML Treatment for Loxosceles misteca [file zookeys.892.39558-treatment3.xml]

<!DOCTYPE tp:taxon-treatment
  PUBLIC "-//TaxonX//DTD Taxonomic Treatment Publishing DTD v0 20100105//EN" "tax-treatment-NSO.dtd">
<tp:taxon-treatment xmlns:tp="http://www.plazi.org/taxpub"><tp:treatment-meta><kwd-group><label>Taxon classification</label><kwd><named-content xmlns:xlink="http://www.w3.org/1999/xlink" content-type="kingdom">Animalia</named-content></kwd><kwd><named-content xmlns:xlink="http://www.w3.org/1999/xlink" content-type="order">Araneae</named-content></kwd><kwd><named-content xmlns:xlink="http://www.w3.org/1999/xlink" content-type="family">Sicariidae</named-content></kwd></kwd-group><mixed-citation publication-type="journal"><person-group><name><surname>Valdez-Mondragón</surname><given-names>Alejandro</given-names></name><name><surname>Navarro-Rodríguez</surname><given-names>Claudia I.</given-names></name><name><surname>Solís-Catalán</surname><given-names>Karen P.</given-names></name><name><surname>Cortez-Roldán</surname><given-names>Mayra R.</given-names></name><name><surname>Juárez-Sánchez</surname><given-names>Alma R.</given-names></name></person-group><article-title>Under an integrative taxonomic approach: the description of a new species of the genus <italic><tp:taxon-name><tp:taxon-name-part taxon-name-part-type="genus" reg="Loxosceles">Loxosceles</tp:taxon-name-part></tp:taxon-name></italic> (<tp:taxon-name><tp:taxon-name-part taxon-name-part-type="order">Araneae</tp:taxon-name-part></tp:taxon-name>, <tp:taxon-name><tp:taxon-name-part taxon-name-part-type="family">Sicariidae</tp:taxon-name-part></tp:taxon-name>) from Mexico City</article-title><source>Zookeys</source><day>27</day><month>11</month><year>2019</year><volume>892</volume><fpage>93</fpage><lpage>133</lpage><pub-id pub-id-type="doi">10.3897/zookeys.892.39558</pub-id></mixed-citation></tp:treatment-meta><tp:nomenclature><tp:taxon-name><object-id xmlns:xlink="http://www.w3.org/1999/xlink" content-type="arpha" xlink:type="simple">9E3CCCFE-7D24-5A30-9925-F22886A29CE2</object-id>
              <tp:taxon-name-part taxon-name-part-type="genus" reg="Loxosceles">Loxosceles</tp:taxon-name-part>
              <tp:taxon-name-part taxon-name-part-type="species" reg="misteca">misteca</tp:taxon-name-part>
            </tp:taxon-name><tp:taxon-authority>Gertsch, 1958</tp:taxon-authority><xref ref-type="fig" rid="F6">Figs 29–31</xref><xref ref-type="fig" rid="F8">, 38–41</xref><xref ref-type="fig" rid="F9">, 42–47</xref><xref ref-type="fig" rid="F12">, 62–69</xref></tp:nomenclature><tp:treatment-sec sec-type="type material" id="SECID0EDEAI"><title>Type material.</title><p>MEXICO: <italic>Guerrero</italic>: male holotype (examined) (AMNH_IZC00327631) from Taxco, Municipality Taxco de Alarcón, Guerrero, Mexico, Date? 1946, Collected in the fall, Leo Isaacs leg.</p></tp:treatment-sec><tp:treatment-sec sec-type="material" id="SECID0ELEAI"><title>Material examined.</title><p>MEXICO: <italic>Guerrero</italic>: 1 male, 1 female (CNAN-AR008985) from Cueva del Diablo, Acuitlapan (<named-content xmlns:xlink="http://www.w3.org/1999/xlink" content-type="dwc:verbatimCoordinates" xlink:type="simple"><named-content content-type="geo-json" specific-use="{&#34;type&#34;:&#34;Point&#34;,&#34;coordinates&#34;:[-99.543180,18.601060]}" id="NCID0EWEAI" xlink:type="simple">18.60106, -99.54318</named-content></named-content>, 1581 m) Municipality Taxco de Alarcón, 04-VI-2010, O. Francke, D. Barrales, J. Cruz, A. Valdez Cols. 2 males (<abbrev xmlns:xlink="http://www.w3.org/1999/xlink" content-type="institution" xlink:title="Laboratory of Arachnology" id="ABBRID0E5EAI" xlink:type="simple">LATLAX</abbrev>-Ara 0158) from Cueva del Jardín Botánico, Parque Nacional Grutas de Cacahuamilpa (<named-content xmlns:xlink="http://www.w3.org/1999/xlink" content-type="dwc:verbatimCoordinates" xlink:type="simple"><named-content content-type="geo-json" specific-use="{&#34;type&#34;:&#34;Point&#34;,&#34;coordinates&#34;:[-99.511340,18.670380]}" id="NCID0EGFAI" xlink:type="simple">18.67038, -99.51134</named-content></named-content>, 1145 m) Municipality Pilcaya, 15-IX-2017, A. Valdez, P. Solís, I. Navarro, J. Valerdi Cols. 2 males (<abbrev xmlns:xlink="http://www.w3.org/1999/xlink" content-type="institution" xlink:title="Laboratory of Arachnology" id="ABBRID0ELFAI" xlink:type="simple">LATLAX</abbrev>-Ara 0161) from Grutas del General Pacheco (<named-content xmlns:xlink="http://www.w3.org/1999/xlink" content-type="dwc:verbatimCoordinates" xlink:type="simple"><named-content content-type="geo-json" specific-use="{&#34;type&#34;:&#34;Point&#34;,&#34;coordinates&#34;:[-99.509430,18.665620]}" id="NCID0ETFAI" xlink:type="simple">18.66562, -99.50943</named-content></named-content>, 1086 m) Municipality Pilcaya, 19-IX-2017, A.Valdez, P. Solís, I. Navarro, J. Valerdi Cols. 6 females (<abbrev xmlns:xlink="http://www.w3.org/1999/xlink" content-type="institution" xlink:title="Laboratory of Arachnology" id="ABBRID0EYFAI" xlink:type="simple">LATLAX</abbrev>-Ara 0162) from Cueva Agustín Lorenzo, Mexcaltepec (18.431,-99.55013, 922 m) Municipality Taxco de Alarcón, 20-IX-2017, A. Valdez, P. Solís, I. Navarro, J. Valerdi Cols. 3 males, 5 females (<abbrev xmlns:xlink="http://www.w3.org/1999/xlink" content-type="institution" xlink:title="Laboratory of Arachnology" id="ABBRID0E4FAI" xlink:type="simple">LATLAX</abbrev>-Ara 0526) from Jardín Botánico, Parque Nacional Grutas de Cacahuamilpa (<named-content xmlns:xlink="http://www.w3.org/1999/xlink" content-type="dwc:verbatimCoordinates" xlink:type="simple"><named-content content-type="geo-json" specific-use="{&#34;type&#34;:&#34;Point&#34;,&#34;coordinates&#34;:[-99.511340,18.670380]}" id="NCID0EFGAI" xlink:type="simple">18.67038, -99.51134</named-content></named-content>, 1145 m) Municipality Pilcaya, 15-X-2019, A. Valdez, P. Solís, I. Navarro, A. Juaréz, A. Cabrera Cols. <italic>Morelos</italic>. 1 male (CNAN-Ar009069) from Lomas de Cortés, Municipality Cuernavaca, 11-II-2013, P. Bernard leg. 1 male (CNAN-Ar009070) from Tlaltenango (<named-content xmlns:xlink="http://www.w3.org/1999/xlink" content-type="dwc:verbatimCoordinates" xlink:type="simple"><named-content content-type="geo-json" specific-use="{&#34;type&#34;:&#34;Point&#34;,&#34;coordinates&#34;:[-99.243920,18.946414]}" id="NCID0EPGAI" xlink:type="simple">18.946414, -99.24392</named-content></named-content>, 1660 m) Municipality Cuernavaca, III-2013. R. Rosas leg. 1 male (CNAN-Ar009071) from Boulevard Cuahutémoc #33, Lomas de Cortés (<named-content xmlns:xlink="http://www.w3.org/1999/xlink" content-type="dwc:verbatimCoordinates" xlink:type="simple"><named-content content-type="geo-json" specific-use="{&#34;type&#34;:&#34;Point&#34;,&#34;coordinates&#34;:[-99.224080,18.951125]}" id="NCID0EXGAI" xlink:type="simple">18.951125, -99.22408</named-content></named-content>, 1640) Municipality Cuernavaca, 24-II-2012.</p><p><bold>Diagnosis.</bold><italic><tp:taxon-name><tp:taxon-name-part taxon-name-part-type="genus" reg="Loxosceles">Loxosceles</tp:taxon-name-part> <tp:taxon-name-part taxon-name-part-type="species" reg="misteca">misteca</tp:taxon-name-part></tp:taxon-name></italic> Gertsch, 1958 resembles <italic><tp:taxon-name><tp:taxon-name-part taxon-name-part-type="genus" reg="Loxosceles">L.</tp:taxon-name-part> <tp:taxon-name-part taxon-name-part-type="species" reg="tenochtitlan">tenochtitlan</tp:taxon-name-part></tp:taxon-name></italic> sp. nov. (Figs <xref ref-type="fig" rid="F5">23–28</xref>, <xref ref-type="fig" rid="F9">42–47</xref>); however, in <italic><tp:taxon-name><tp:taxon-name-part taxon-name-part-type="genus" reg="Loxosceles">L.</tp:taxon-name-part> <tp:taxon-name-part taxon-name-part-type="species" reg="misteca">misteca</tp:taxon-name-part></tp:taxon-name></italic>, the curvature of the basal-ventral part of the tibia of the male palp is more pronounced than in the new species (Figs <xref ref-type="fig" rid="F5">23</xref>, <xref ref-type="fig" rid="F5">25</xref>, <xref ref-type="fig" rid="F9">42</xref>, <xref ref-type="fig" rid="F9">44</xref>, <xref ref-type="fig" rid="F10">48–55</xref>, <xref ref-type="fig" rid="F12">62–65</xref>, <xref ref-type="fig" rid="F17">76–77</xref>). Both species have a spatula-shaped embolus; in <italic><tp:taxon-name><tp:taxon-name-part taxon-name-part-type="genus" reg="Loxosceles">L.</tp:taxon-name-part> <tp:taxon-name-part taxon-name-part-type="species" reg="misteca">misteca</tp:taxon-name-part></tp:taxon-name></italic>, the embolus is slightly thinner than that of the new species (Figs <xref ref-type="fig" rid="F5">23</xref>, <xref ref-type="fig" rid="F5">25</xref>, <xref ref-type="fig" rid="F9">42</xref>, <xref ref-type="fig" rid="F9">44</xref>, <xref ref-type="fig" rid="F10">48–55</xref>, <xref ref-type="fig" rid="F12">62–65</xref>, <xref ref-type="fig" rid="F17">76–77</xref>). Leg I length of males of <italic><tp:taxon-name><tp:taxon-name-part taxon-name-part-type="genus" reg="Loxosceles">L.</tp:taxon-name-part> <tp:taxon-name-part taxon-name-part-type="species" reg="misteca">misteca</tp:taxon-name-part></tp:taxon-name></italic> is longer than legs I of <italic><tp:taxon-name><tp:taxon-name-part taxon-name-part-type="genus" reg="Loxosceles">L.</tp:taxon-name-part> <tp:taxon-name-part taxon-name-part-type="species" reg="tenochtitlan">tenochtitlan</tp:taxon-name-part></tp:taxon-name></italic> sp. nov. (Fig. <xref ref-type="fig" rid="F18">81</xref>). The seminal receptacles of the females of <italic><tp:taxon-name><tp:taxon-name-part taxon-name-part-type="genus" reg="Loxosceles">L.</tp:taxon-name-part> <tp:taxon-name-part taxon-name-part-type="species" reg="misteca">misteca</tp:taxon-name-part></tp:taxon-name></italic> and <italic><tp:taxon-name><tp:taxon-name-part taxon-name-part-type="genus" reg="Loxosceles">L.</tp:taxon-name-part> <tp:taxon-name-part taxon-name-part-type="species" reg="tenochtitlan">tenochtitlan</tp:taxon-name-part></tp:taxon-name></italic> sp. nov. are similar, however in <italic><tp:taxon-name><tp:taxon-name-part taxon-name-part-type="genus" reg="Loxosceles">L.</tp:taxon-name-part> <tp:taxon-name-part taxon-name-part-type="species" reg="misteca">misteca</tp:taxon-name-part></tp:taxon-name></italic> the distance between the base of the receptacles is shorter than in the new species (Figs <xref ref-type="fig" rid="F11">56–61</xref>, <xref ref-type="fig" rid="F12">66–69</xref>), also, the genitalia of <italic><tp:taxon-name><tp:taxon-name-part taxon-name-part-type="genus" reg="Loxosceles">L.</tp:taxon-name-part> <tp:taxon-name-part taxon-name-part-type="species" reg="misteca">misteca</tp:taxon-name-part></tp:taxon-name></italic> does not have small accessory lobes receptacles on each side, which are present in <italic><tp:taxon-name><tp:taxon-name-part taxon-name-part-type="genus" reg="Loxosceles">L.</tp:taxon-name-part> <tp:taxon-name-part taxon-name-part-type="species" reg="tenochtitlan">tenochtitlan</tp:taxon-name-part></tp:taxon-name></italic> sp. nov. (Figs <xref ref-type="fig" rid="F11">56–61</xref>, <xref ref-type="fig" rid="F12">66–69</xref>).</p><fig id="F6" position="float" orientation="portrait"><object-id xmlns:xlink="http://www.w3.org/1999/xlink" content-type="doi" xlink:type="simple">10.3897/zookeys.892.39558.figures29-34</object-id><object-id xmlns:xlink="http://www.w3.org/1999/xlink" content-type="arpha" xlink:type="simple">A1ECF43D-726D-585C-A779-2A70869E4C8B</object-id><label>Figures 29–34.</label><caption><p><bold>29–31</bold><italic><tp:taxon-name><tp:taxon-name-part taxon-name-part-type="genus" reg="Loxosceles">Loxosceles</tp:taxon-name-part> <tp:taxon-name-part taxon-name-part-type="species" reg="misteca">misteca</tp:taxon-name-part></tp:taxon-name></italic> Gertsch. Male <bold>29</bold> left palp, retrolateral view, detail of tarsus, bulb and embolus <bold>30</bold> detail of bulb and embolus, retrolateral view <bold>31</bold> detail of the embolus <bold>32–34</bold><italic><tp:taxon-name><tp:taxon-name-part taxon-name-part-type="genus" reg="Loxosceles">Loxosceles</tp:taxon-name-part> <tp:taxon-name-part taxon-name-part-type="species" reg="tenochtitlan">tenochtitlan</tp:taxon-name-part></tp:taxon-name></italic> sp. nov. Male paratype <bold>32</bold> right palp, retrolateral view, detail of tarsus, bulb and embolus <bold>33</bold> detail of bulb and embolus, retrolateral view <bold>34</bold> detail of the embolus. Arrows indicate the canal along the embolus.</p></caption><graphic xmlns:xlink="http://www.w3.org/1999/xlink" xlink:href="zookeys-892-093-g006.jpg" position="float" orientation="portrait" xlink:type="simple" id="oo_358833.jpg"><uri content-type="original_file" xlink:type="simple">https://binary.pensoft.net/fig/358833</uri></graphic></fig><fig id="F7" position="float" orientation="portrait"><object-id xmlns:xlink="http://www.w3.org/1999/xlink" content-type="doi" xlink:type="simple">10.3897/zookeys.892.39558.figures35-37</object-id><object-id xmlns:xlink="http://www.w3.org/1999/xlink" content-type="arpha" xlink:type="simple">32261B8C-39CD-5D5C-B55B-CB61690D0E72</object-id><label>Figures 35–37.</label><caption><p><italic><tp:taxon-name><tp:taxon-name-part taxon-name-part-type="genus" reg="Loxosceles">Loxosceles</tp:taxon-name-part> <tp:taxon-name-part taxon-name-part-type="species" reg="tenochtitlan">tenochtitlan</tp:taxon-name-part></tp:taxon-name></italic> sp. nov. Male paratype <bold>35</bold> right palp, tarsus, bulb and embolus, dorsal view <bold>36</bold> right palp, retrolateral view <bold>37</bold> detail of the canal along the embolus.</p></caption><graphic xmlns:xlink="http://www.w3.org/1999/xlink" xlink:href="zookeys-892-093-g007.jpg" position="float" orientation="portrait" xlink:type="simple" id="oo_358834.jpg"><uri content-type="original_file" xlink:type="simple">https://binary.pensoft.net/fig/358834</uri></graphic></fig><fig id="F8" position="float" orientation="portrait"><object-id xmlns:xlink="http://www.w3.org/1999/xlink" content-type="doi" xlink:type="simple">10.3897/zookeys.892.39558.figures38-41</object-id><object-id xmlns:xlink="http://www.w3.org/1999/xlink" content-type="arpha" xlink:type="simple">3A756D52-EF63-5240-AC2E-E6ADA259B4A5</object-id><label>Figures 38–41.</label><caption><p>Male holotype (examined) of <italic><tp:taxon-name><tp:taxon-name-part taxon-name-part-type="genus" reg="Loxosceles">Loxosceles</tp:taxon-name-part> <tp:taxon-name-part taxon-name-part-type="species" reg="misteca">misteca</tp:taxon-name-part></tp:taxon-name></italic> Gertsch, 1958 (AMNH_IZC 00327631), from Taxco, Municipality Taxco de Alarcón, Guerrero, Mexico; Date? 1946, collected in the fall, Leo Isaacs leg. <bold>38, 39</bold> habitus of male holotype, dorsal and ventral views, respectively <bold>40</bold> carapace <bold>41</bold> label of the holotype. Scale bars: 1 mm (<bold>38–40</bold>).</p></caption><graphic xmlns:xlink="http://www.w3.org/1999/xlink" xlink:href="zookeys-892-093-g008.jpg" position="float" orientation="portrait" xlink:type="simple" id="oo_358835.jpg"><uri content-type="original_file" xlink:type="simple">https://binary.pensoft.net/fig/358835</uri></graphic></fig><fig id="F9" position="float" orientation="portrait"><object-id xmlns:xlink="http://www.w3.org/1999/xlink" content-type="doi" xlink:type="simple">10.3897/zookeys.892.39558.figures42-47</object-id><object-id xmlns:xlink="http://www.w3.org/1999/xlink" content-type="arpha" xlink:type="simple">D66EF645-2845-5C6B-B818-D96393EFBE58</object-id><label>Figures 42–47.</label><caption><p>Male holotype (examined) of <italic><tp:taxon-name><tp:taxon-name-part taxon-name-part-type="genus" reg="Loxosceles">Loxosceles</tp:taxon-name-part> <tp:taxon-name-part taxon-name-part-type="species" reg="misteca">misteca</tp:taxon-name-part></tp:taxon-name></italic> Gertsch, 1958 (AMNH_IZC 00327631), from Taxco, Municipality Taxco de Alarcón, Guerrero, Mexico; 1946, collected in the fall, Leo Isaacs leg. <bold>42–44</bold> left palp, prolateral, dorsal and retrolateral views respectively <bold>45–47</bold> detail of the bulb and embolus, dorsal, retrolateral and apical views, respectively. Scale bars: 0.5 mm (<bold>42–44</bold>), 0.2 mm (<bold>45–47</bold>).</p></caption><graphic xmlns:xlink="http://www.w3.org/1999/xlink" xlink:href="zookeys-892-093-g009.jpg" position="float" orientation="portrait" xlink:type="simple" id="oo_358836.jpg"><uri content-type="original_file" xlink:type="simple">https://binary.pensoft.net/fig/358836</uri></graphic></fig><fig id="F10" position="float" orientation="portrait"><object-id xmlns:xlink="http://www.w3.org/1999/xlink" content-type="doi" xlink:type="simple">10.3897/zookeys.892.39558.figures48-55</object-id><object-id xmlns:xlink="http://www.w3.org/1999/xlink" content-type="arpha" xlink:type="simple">DBA543AB-E579-5FA2-AE4C-A0A6555BFB37</object-id><label>Figures 48–55.</label><caption><p><italic><tp:taxon-name><tp:taxon-name-part taxon-name-part-type="genus" reg="Loxosceles">Loxosceles</tp:taxon-name-part> <tp:taxon-name-part taxon-name-part-type="species" reg="tenochtitlan">tenochtitlan</tp:taxon-name-part></tp:taxon-name></italic> sp. nov. Variation of the male palps, left palps, prolateral views <bold>48</bold> turiello Guerra, Street Cuitlahuac S/N, Tlalpan, Mexico City <bold>49</bold> Cruz Verde #132, Tlalpan, Mexico City (type locality) <bold>50</bold> Street Tepocatl #61, Pedregal de Santo Domingo, Coyoacán, Mexico City <bold>51</bold> Los Reyes Copilco, Frac. Areada Dpto. 102-A, Coyoacán, Mexico City <bold>52, 53</bold> Street Reforma #5, Santiago Tlacochcalco, Municipality of Tepeyanco, Tlaxcala <bold>54, 55</bold> Street Juárez Norte #214, Huamantla, Municipality Huamantla, Tlaxcala, Mexico. Scale bars: 0.5 mm.</p></caption><graphic xmlns:xlink="http://www.w3.org/1999/xlink" xlink:href="zookeys-892-093-g010.jpg" position="float" orientation="portrait" xlink:type="simple" id="oo_358837.jpg"><uri content-type="original_file" xlink:type="simple">https://binary.pensoft.net/fig/358837</uri></graphic></fig><fig id="F11" position="float" orientation="portrait"><object-id xmlns:xlink="http://www.w3.org/1999/xlink" content-type="doi" xlink:type="simple">10.3897/zookeys.892.39558.figures56-61</object-id><object-id xmlns:xlink="http://www.w3.org/1999/xlink" content-type="arpha" xlink:type="simple">981DD738-8969-5499-B518-DF78EFDFC08D</object-id><label>Figures 56–61.</label><caption><p><italic><tp:taxon-name><tp:taxon-name-part taxon-name-part-type="genus" reg="Loxosceles">Loxosceles</tp:taxon-name-part> <tp:taxon-name-part taxon-name-part-type="species" reg="tenochtitlan">tenochtitlan</tp:taxon-name-part></tp:taxon-name></italic> sp. nov. Variation of the seminal receptacles of the females, dorsal views <bold>56</bold> Street Cruz Verde #132, Tlalpan, Mexico City (type locality) (female paratype) <bold>57</bold> Los Reyes Copilco, Fracc. Areada Dpto. 102-A, Coyoacán, Mexico City <bold>58</bold> Street Juárez #23, San Mateo Ixtacalco, Municipality Cuautitlán Izcalli, Estado de Mexico <bold>59</bold> Street Reforma #5, Santiago Tlacochcalco, Municipality of Tepeyanco, Tlaxcala <bold>60, 61</bold> Street Juárez Norte #214, Huamantla, Municipality of Huamantla, Tlaxcala, Mexico.</p></caption><graphic xmlns:xlink="http://www.w3.org/1999/xlink" xlink:href="zookeys-892-093-g011.jpg" position="float" orientation="portrait" xlink:type="simple" id="oo_358838.jpg"><uri content-type="original_file" xlink:type="simple">https://binary.pensoft.net/fig/358838</uri></graphic></fig><fig id="F12" position="float" orientation="portrait"><object-id xmlns:xlink="http://www.w3.org/1999/xlink" content-type="doi" xlink:type="simple">10.3897/zookeys.892.39558.figures62-69</object-id><object-id xmlns:xlink="http://www.w3.org/1999/xlink" content-type="arpha" xlink:type="simple">C2F3FED9-439F-5376-B8A6-7FE9C15BC46C</object-id><label>Figures 62–69.</label><caption><p><italic><tp:taxon-name><tp:taxon-name-part taxon-name-part-type="genus" reg="Loxosceles">Loxosceles</tp:taxon-name-part> <tp:taxon-name-part taxon-name-part-type="species" reg="misteca">misteca</tp:taxon-name-part></tp:taxon-name></italic> Gertsch, 1958 <bold>62–65</bold> variation of the male palps, left palps, prolateral views <bold>62</bold> Grutas General Carlos Pacheco, Municipality Pilcaya, Guerrero <bold>63</bold> Cueva del Diablo Acuitlalpan, Municipality Taxco, Guerrero <bold>64</bold> boulevard Cuauhtémoc #99, Colonia Lomas de Cortes, Municipality Cuernavaca, Morelos <bold>65</bold> Grutas de Cacahuamilpa National Park, Municipality Pilcaya, Guerrero <bold>66–69</bold> variation of the seminal receptacles of the females, dorsal views <bold>66, 67</bold> Agustin Lorenzo Cave, Mexcaltepec, Municipality Taxco de Alarcón, Guerrero <bold>68, 69</bold> Botanical Garden Cave, Grutas de Cacahuamilpa National Park, Municipality Pilcaya, Guerrero.</p></caption><graphic xmlns:xlink="http://www.w3.org/1999/xlink" xlink:href="zookeys-892-093-g012.jpg" position="float" orientation="portrait" xlink:type="simple" id="oo_358839.jpg"><uri content-type="original_file" xlink:type="simple">https://binary.pensoft.net/fig/358839</uri></graphic></fig></tp:treatment-sec><tp:treatment-sec><!--Section generated to contain objects referenced in tp:taxon-treatment.--><fig id="F5" position="float" orientation="portrait"><object-id xmlns:xlink="http://www.w3.org/1999/xlink" content-type="doi" xlink:type="simple">10.3897/zookeys.892.39558.figures23-28</object-id><object-id xmlns:xlink="http://www.w3.org/1999/xlink" content-type="arpha" xlink:type="simple">164E2CD7-D418-5398-969A-38B743113DAD</object-id><label>Figures 23–28.</label><caption><p><italic><tp:taxon-name><tp:taxon-name-part taxon-name-part-type="genus" reg="Loxosceles">Loxosceles</tp:taxon-name-part> <tp:taxon-name-part taxon-name-part-type="species" reg="tenochtitlan">tenochtitlan</tp:taxon-name-part></tp:taxon-name></italic> sp. nov. Male Holotype <bold>23–25</bold> left palp, prolateral, dorsal and retrolateral views respectively <bold>26–28</bold> detail of the bulb and embolus, dorsal, retrolateral and apical views, respectively. Scale bars: 0.5 mm (<bold>23–25</bold>), 0.2 mm (<bold>26–28</bold>).</p></caption><graphic xmlns:xlink="http://www.w3.org/1999/xlink" xlink:href="zookeys-892-093-g005.jpg" position="float" orientation="portrait" xlink:type="simple" id="oo_358832.jpg"><uri content-type="original_file" xlink:type="simple">https://binary.pensoft.net/fig/358832</uri></graphic></fig><fig id="F17" position="float" orientation="portrait"><object-id xmlns:xlink="http://www.w3.org/1999/xlink" content-type="doi" xlink:type="simple">10.3897/zookeys.892.39558.figures74-77</object-id><object-id xmlns:xlink="http://www.w3.org/1999/xlink" content-type="arpha" xlink:type="simple">E51BD4B3-8CC1-57E0-958C-BC4D4BC20FEA</object-id><label>Figures 74–77.</label><caption><p>Geometric morphometry of the tibia shape on retrolateral view of the palps of males of <italic><tp:taxon-name><tp:taxon-name-part taxon-name-part-type="genus" reg="Loxosceles">L.</tp:taxon-name-part> <tp:taxon-name-part taxon-name-part-type="species" reg="tenochtitlan">tenochtitlan</tp:taxon-name-part></tp:taxon-name></italic> sp. nov. (<italic>N</italic> = 12) and <italic><tp:taxon-name><tp:taxon-name-part taxon-name-part-type="genus" reg="Loxosceles">L.</tp:taxon-name-part> <tp:taxon-name-part taxon-name-part-type="species" reg="misteca">misteca</tp:taxon-name-part></tp:taxon-name></italic> (<italic>N</italic> = 9) <bold>74</bold><abbrev xmlns:xlink="http://www.w3.org/1999/xlink" xlink:title="analysis of canonical variables" id="ABBRID0E2DCI" xlink:type="simple">CVA</abbrev> plot showing a significant difference (χ<sup>2</sup> = 10.2555, df = 2, p = 0.00593003, λ = 0.5988) between both species in the tibiae shape <bold>75</bold> deformation grid, the vectors indicate the direction of change in the tibia with respect to the average shape of the 21 individuals analyzed of both species <bold>76, 77</bold> palps of the males of <italic><tp:taxon-name><tp:taxon-name-part taxon-name-part-type="genus" reg="Loxosceles">L.</tp:taxon-name-part> <tp:taxon-name-part taxon-name-part-type="species" reg="misteca">misteca</tp:taxon-name-part></tp:taxon-name></italic> and <italic><tp:taxon-name><tp:taxon-name-part taxon-name-part-type="genus" reg="Loxosceles">L.</tp:taxon-name-part> <tp:taxon-name-part taxon-name-part-type="species" reg="tenochtitlan">tenochtitlan</tp:taxon-name-part></tp:taxon-name></italic> sp. nov. respectively, retrolateral views (red arrows indicate the change in the shape of the tibiae of the species analyzed).</p></caption><graphic xmlns:xlink="http://www.w3.org/1999/xlink" xlink:href="zookeys-892-093-g017.jpg" position="float" orientation="portrait" xlink:type="simple" id="oo_358844.jpg"><uri content-type="original_file" xlink:type="simple">https://binary.pensoft.net/fig/358844</uri></graphic></fig><fig id="F18" position="float" orientation="portrait"><object-id xmlns:xlink="http://www.w3.org/1999/xlink" content-type="doi" xlink:type="simple">10.3897/zookeys.892.39558.figures78-81</object-id><object-id xmlns:xlink="http://www.w3.org/1999/xlink" content-type="arpha" xlink:type="simple">BC814A28-D740-5B58-8C9B-039D63857A80</object-id><label>Figures 78–81.</label><caption><p>Sexual dimorphism of <italic><tp:taxon-name><tp:taxon-name-part taxon-name-part-type="genus" reg="Loxosceles">Loxosceles</tp:taxon-name-part> <tp:taxon-name-part taxon-name-part-type="species" reg="tenochtitlan">tenochtitlan</tp:taxon-name-part></tp:taxon-name></italic> sp. nov. (T test) <bold>78</bold> box plots showing the variation of leg length 1 between males and females (t = -1.3106, p = 0.1981, df = 37, α = 0.05) <bold>79, 80</bold> box plots showing variation of carapace length (<bold>79</bold>) and width (<bold>80</bold>) between males and females (length: t = 1.498, p = 0.142, df = <italic>38</italic>, α = 0.05; width: t = 0.6955, p = 0.4912, df = 36, α = 0.05) <bold>81</bold> linear morphometric variation of leg I length between males and females of <italic><tp:taxon-name><tp:taxon-name-part taxon-name-part-type="genus" reg="Loxosceles">L.</tp:taxon-name-part> <tp:taxon-name-part taxon-name-part-type="species" reg="tenochtitlan">tenochtitlan</tp:taxon-name-part></tp:taxon-name></italic> and <italic><tp:taxon-name><tp:taxon-name-part taxon-name-part-type="genus" reg="Loxosceles">L.</tp:taxon-name-part> <tp:taxon-name-part taxon-name-part-type="species" reg="misteca">misteca</tp:taxon-name-part></tp:taxon-name></italic> (T test) (males: t = 3.6174, p = 0.00331, df = 13, α = 0.05; females: t = 0.274, p = 0.787, df = 17, α = 0.05).</p></caption><graphic xmlns:xlink="http://www.w3.org/1999/xlink" xlink:href="zookeys-892-093-g018.jpg" position="float" orientation="portrait" xlink:type="simple" id="oo_358845.jpg"><uri content-type="original_file" xlink:type="simple">https://binary.pensoft.net/fig/358845</uri></graphic></fig></tp:treatment-sec></tp:taxon-treatment>
